# Supplementary material for: Heptad stereotypy, S/Q layering, and remote origin of the SARS-CoV-2 fusion core
Source: Virus Evol. 2021 Dec 15;7(2):veab097. doi: 10.1093/ve/veab097 (PMC8754743; doi:10.1093/ve/veab097)
Supplement: veab097_Supp [file veab097_supp.zip]

Archive with 2 entries (2 files):
- Marchetti et al. - Supplemental Table 1.xlsb
- Marchetti et al. - Supplemental Materials + Figures.pdf
